# Supplementary material for: tRNA-Derived RNA Fragments Are Novel Biomarkers for Diagnosis, Prognosis, and Tumor Subtypes in Prostate Cancer
Source: Curr Oncol. 2023 Jan 10;30(1):981–99. doi: 10.3390/curroncol30010075 (PMC9857875; doi:10.3390/curroncol30010075)
Supplement: Supplementary file 1 [file curroncol-30-00075-s001.zip]

Archive with 1 entries (1 files):
- curroncol-2111223-supplementary.pdf
